# Supplementary material for: Safety and Efficacy of Ritlecitinib for the Treatment of Patients with Alopecia Areata: A Systematic Review and Meta-Analysis of Controlled Trials
Source: J Clin Med. 2025 Mar 8;14(6):1817. doi: 10.3390/jcm14061817 (PMC11942874; doi:10.3390/jcm14061817)
Supplement: Supplementary file 1 [file jcm-14-01817-s001.zip]

Archive with 1 entries (1 files):
- jcm-3442804-supplementary.pdf
